# Supplementary material for: Revealing GRK5 Activation Features by Interpretable Machine Learning and Molecular Dynamics Simulation
Source: Int J Mol Sci. 2026 Apr 7;27(7):3329. doi: 10.3390/ijms27073329 (PMC13072926; doi:10.3390/ijms27073329)
Supplement: Supplementary file 1 [file ijms-27-03329-s001.zip]

Archive with 1 entries (1 files):
- ijms-4167581-supplementary.pdf
